# Supplementary material for: INF2-mediated actin filament reorganization confers intrinsic resilience to neuronal ischemic injury
Source: Nat Commun. 2022 Oct 13;13:6037. doi: 10.1038/s41467-022-33268-y (PMC9558009; doi:10.1038/s41467-022-33268-y)
Supplement: Supplementary file 6 — Source Data [file 41467_2022_33268_MOESM6_ESM.xlsx]

## Sheet: Fig.1c
0 min OGD	15min OGD	2hrOGD	6hr OGD	OGD + APV 100uM		6hr OD
0.08571	0	3.333	52.85	0		2.579
0.1	13.56	27.63	59.23	2.074		1.786
0.1	7.917	33.81	58.03	0		0
0.1	0	13.17	50.39	0		0

## Sheet: Fig.1f
sham	contra.	ipsi.	core	penumb.
0	0	0.4	100	0
0	0	0.4	100	33
10	25	0.4	75	33

## Sheet: Fig. 2b
NMDA (min)	Exp#1	Exp#2	Exp#3	Exp#4
00:00:00	0.1	0.1	0.1	0.1
01:00:00	0.1	0.1
02:00:00	0.1	0.1
03:00:00	5	3
04:00:00	16	12
05:00:00	43	34	30	41
15:00:00	60	50
1 day, 6:00:00	70	87
2 days, 12:00:00	100	100
10 days, 0:00:00	100	100
	% actinified neurons

## Sheet: Fig.2c(up)
Time	shaft ROI1	shaft ROI1	shaft ROI1	shaft ROI1	shaft ROI1	shaft ROI1										SPINE	SPINE	SPINE	SPINE	SPINE	SPINE	SPINE	SPINE	SPINE	SPINE	SPINE	SPINE	SPINE	SPINE
00:00:00	4352.54	3781.38	4947.42	2528.19	4156.22	4044.03										7925.13	8922.71	7745.71	8787.71	12780.8	8344	8570.83	9332	10498.2	8193	8082.4	10721.9	7069.7	7204.5
00:03:00	4254.22	3579.44	4376.32	2419.1	4126.71	3875.15										8316.63	8987.14	8471.71	8605	11354.2	7760.14	8183.17	10144.2	10172	6384.75	7612	9859.33	6986.4	7957.83
00:06:00	4263.58	3654.83	4443.29	2458.48	4213.44	3932.65										8847.13	9543.43	7549.14	7589.14	12669.6	8666.14	7381.67	8689.2	9306.5	7949	7981.9	11065	8357.4	5518.17
00:09:00	4278.9	3572.02	4401.83	2574.37	4087.92	3953.19										8541.5	8718.14	7764.43	7072.43	13836	7477	7158.33	8787.6	9293.75	8275.5	8359.9	9341.11	7523.2	9007
00:12:00	4212.56	4186.99	4643.38	4053.78	3813.97	4348.94										6049.63	5589.86	3744.57	3667.86	8175.8	3180.43	6231	3815	6052.5	4920	5866.2	6167.11	5171.1	6630.33
00:15:00	4297.34	4522.17	4876.06	4893.27	4160.43	4581.92										4832.25	4466.43	3111.43	4734	5551	3980.86	6264.5	2719.2	5283.63	4646	4546.8	4148.56	3919.1	4374.67
00:18:00	4611.35	4741.26	4901.4	5457	4555.43	5036.04										3628.38	3953.29	2822.57	4972.29	4595.6	2887.29	5704.33	3250.8	4806.63	3516.5	4082.5	4491.67	3743.2	3234.5
00:21:00	4758.03	4851.3	4992.69	5642.43	4694.25	5303.41										3532.13	3693	2327.14	4868.71	3374.2	2632.14	5707.5	2534.4	4156.63	2943.25	3634.2	3827.11	3603.6	3243.83
00:24:00	4895.74	4915.28	4926.9	5812.62	4826.32	5452.77										3105	3541.29	2395.43	4880.57	2679.2	2242	5600.33	2194.4	3746.88	2526.25	3702.3	3811.78	3507	2945.17
00:27:00	4955.36	4940.62	4603.73	5859.3	4880.2	5516.76										3009.5	3410.14	2212.43	4977.14	2460.2	2377.14	5430.67	2195.2	3559.13	2195	3587.3	3874.67	3361.8	2827.83
00:30:00	4991.82	4979.8	4626.04	5911.46	4866.33	5588.98										3226.13	3239.43	1979.29	4860.86	2612.6	1795.57	5052.83	2378.4	3656.38	2101.5	3497.8	3843	3361.5	2800.17
00:33:00	5076.56	4865.4	4877.69	5883.22	4873.34	5615.87										3196.75	3296.86	1427.71	4097	2790	1854	4974	2631	3698.75	2188.5	3231.5	4157.44	3054.4	2739.83
00:36:00	5033.06	4880.63	4555.26	5826.9	4806.92	5587.88										3544.75	3221.43	1295.71	4150.71	2669	1746	4783	1882.8	3367.88	2020.75	3322.8	3618.56	3314.2	2487.5
00:39:00	5010.2	4716.66	4714.61	5723.6	4659.71	5541.89										3483.13	2681.71	544.86	1980.29	2625.8	1924.14	4806	1848.6	3613.13	2200	3007.7	3787.56	3008.9	2780.33
00:42:00	4992.71	4714.71	4514.75	5732.11	4611.49	5449.82										3440.63	2992.14	1267	3671.86	2737.8	1534.86	4693.67	1633.4	3556.13	2051.75	3236.9	3531.67	2924	2522.17
00:45:00	4933.39	4665.15	4692.26	5594.32	4615.32	5449.25										3366	3045	1531.71	3894.57	2823.8	1603.14	4583.67	1988.4	3371.75	2062	3503.5	3789.44	2791.9	2688
00:48:00	4873.23	4602.12	4482.47	5445.43	4536.59	5405.43										3432.25	2931.14	1645	4110	2664	1382.86	4649.67	1754.8	3337.63	1771.25	3631.7	3457.44	2902.9	2621
00:51:00	4817.69	4519.92	4559.75	5288.33	4485.36	5303.9										3184.5	2796.14	1409.86	3320.14	2781.4	1460	4486	1778.4	3130	1948.25	3643.1	3839.67	2665.9	2564.5
00:54:00	4778.01	4459.34	4443.53	5170.78	4452.17	5275.36										3257.13	2864.29	1294.14	3882	2881.8	1553.86	4515.5	1236.8	3260	1929.5	3246.6	3200.89	2678.1	2394.33
00:57:00	4695.55	4407.36	4337.4	5102.93	4415.2	5146.19										3242.13	2840.71	1279.57	3780.43	2689.2	1631.14	4315.33	994.6	3337.25	1987	3140.6	3021.56	2718.8	2280.33
01:00:00	4625.78	4300.42	4276.4	5069.47	4319.83	4956.51										3013.25	2644.43	1041.57	3037.71	2755	1449.43	4256	1338.6	3145.5	2076	3225.9	3452.33	2478.8	2467.17
01:03:00	4558.68	4287.99	4123.34	4991.44	4191.03	4894										2854	2617.43	1122.71	2956.43	2751.2	1324.86	4230.33	1317	3070.25	1875.75	3422.6	3512.56	2504.5	2440.67
01:06:00	4509.86	4281.53	3970.79	4958.43	4107.52	4901.11										2664.5	2586.86	1094.29	2698.57	2718.4	1019.86	3975.67	1201.4	2926.13	1899.75	3378.3	3338.22	2589.8	2485.33
01:09:00	4421.43	4219.94	3759.4	4845.17	3939.5	4787.69										2558.88	2475	1189.86	2238.57	2655.6	1052.71	4069	1137.2	2829.38	1822.5	3331.9	3015.67	2683.1	2510.83
01:12:00	4352.19	4174.26	3480.82	4730.38	3620.77	4610										2529.88	2407.43	1167	1970.86	2350.2	921.14	3996.5	1031.2	2797.88	1736.25	3374.5	2860.56	2611.8	2399.33
01:15:00	4298.22	4086.41	3620.03	4697.84	3656.73	4403.96										2186	2484.29	811.57	1632.86	2615.6	1035.86	3960.5	1355.6	2524.13	1886.25	3386.9	3213.33	2394.6	2444

## Sheet: Fig.2c(down)
Time	spines mean Int	spines mean Int	spines mean Int	spines mean Int	spines mean Int	spines mean Int		shaft ROI	shaft ROI	shaft ROI	shaft ROI	shaft ROI	shaft ROI
00:00:00	44968.4	45406	55535	31056.4	50535	45535		8001.12	5197.08	15293.2	15293.2	14318.5	12896.6
00:00:30	47288.9	45277	56803.8	39470.2	50857.1	52559.1		9011.12	4411.92	14508	14508	16933.3	16048.1
00:01:00	49369.5	42568.4	53525.2	37451	51169.2	50365.6		6991.5	7776.83	15966.2	15966.2	15509.2	16354.1
00:01:30	49865.2	49120.1	52260	30046.4	51087.6	47673.2		9516	8898.83	17088.4	17088.4	13929.9	15466.8
00:02:00	44790.7	44519.3	51418.8	27522.4	49904.1	43425.1		10357.6	6879.08	18098.6	18098.6	16959.3	15558.7
00:02:30	38422	43080.5	48726.2	40648.5	59833.1	53858.8		5982.38	10693.9	15405.2	15405.2	14369.7	15619.7
00:03:00	33554.6	47509.9	53101.4	32739.1	49567.2	43004.4		10189.2	5757.92	18660	18660	15871.5	17057.9
00:03:30	37541.9	49898.5	45528.9	40143.4	59746.2	39302.2		7496.38	5870	18323.2	18323.2	15586.9	17149.9
00:04:00	39295.6	41473.4	48654.9	41490	42499.5	43509.1		7664.88	9571.92	16864.2	16864.2	14939.8	15650.2
00:04:30	40027.2	35523.8	47787.8	31296.1	43243.5	47535.2		7159.5	8674.58	17410.2	17410.2	19858.8	16201.1
00:05:00	51139.7	46083.9	43606.5	31489.9	45202.5	48642.6		7208.63	7664.67	16415.4	16415.4	11703.6	13875.7
00:05:30	48311.8	46598.2	44855.5	33580.4	42846.8	48725.9		8842.88	6542.67	14171.2	14171.2	12169.6	13110.7
00:06:00	45464	39562.7	48221.2	29878.1	41587	52721.6		7327.75	12937.4	13498.2	13498.2	13748.6	13692
00:06:30	48001.1	48205	39133.8	34590.2	40648.2	56971.8		8169.5	7889	15181.2	15181.2	16078.7	15987.1
00:07:00	42823.4	41777.5	44687.2	39133.9	49567.6	46454.6		8842.75	6094.42	12600.9	12600.9	16622.5	17425.3
00:07:30	50872.8	42255.2	39638.9	34926.6	50240.8	57851.9		7496.38	7889.25	13947	13947	15845.9	15374.8
00:08:00	43548.2	45686.1	39470.6	23988.4	45865	53226.5		9179.38	7552.58	13610.4	13610.4	14395.8	16384.9
00:08:30	37696.9	46294.1	39806.8	31393	43677.4	54363.6		5814	8113.42	18098.8	18098.8	17192.3	12774.3
00:09:00	43444.6	33786.7	46202.2	22305.1	47716.4	47800.6		11872.1	4187.5	11142.8	11142.8	14576.9	14732.3
00:09:30	31535.2	40648.4	45528.9	26344	59068.2	47632.3		6823.25	5982.08	13834.8	13834.8	13593.1	16109.4
00:10:00	41321.5	44904.4	38965.6	25334.8	49063	48389.6		7664.38	9123.08	12264.4	12264.4	14603	14763.1
00:10:30	30758.5	34698.8	40143.8	35263.4	42667.4	45697.1		10021	4523.67	13834.6	13834.6	13463.8	16537.9
00:11:00	34279.6	34438.3	41658.1	34085.4	50240.4	34253.7		8842.75	6318.75	13161.6	13161.6	11729.5	17088.6
00:11:30	39457.4	38650.9	42162.8	38629.4	35263.6	47800.8		7832.62	4187.67	15068.8	15068.8	11910.7	14701.8
00:12:00	33917.1	33482.7	40816.2	29710.1	37450.9	49146.8		7833	6767.25	14732.4	14732.4	14059.5	15252.6
00:12:30	35263.4	33700.2	41657.8	36441.6	34253.8	45949.4		5813.88	6655	12937.2	12937.2	12091.8	15834.1
00:13:00	37800.5	42906.8	22978.8	29037.1	31897.6	25839.1		6150.38	3626.5	16415.3	16415.3	14499.4	18741.1
00:13:30	24907.4	42342.1	29205	28195.6	25839.5	23062.9		16920.2	11479.1	27409.9	27409.9	20428.5	24003.7
00:14:00	20764.8	22929.7	18098.8	22473.9	12208.2	16331.4		10020.8	9347.67	20454.8	20454.8	20946.4	20423.8
00:14:30	14240.9	18717.3	12208.6	17088.8	9347.5	10777.8		15574.1	15741.9	30214.8	30214.8	23612.9	24401.5
00:15:00	14189	17284	9011	13554.6	12376.8	8422.12		19780.9	18771.8	28307.8	28307.8	26408.9	31132.8
00:15:30	11392.8	14765.1	7328.12	10525.8	8506.38	10273.1		18098.8	17201	24268.8	24268.8	27677.8	28164.5
00:16:00	9425.35	17153.7	9011.12	9684.12	8338	9347.75		14564.2	15293.3	27185.5	27185.5	28868.8	29480.3
00:16:30	7820.15	18717.4	5477.5	10357.5	9179.38	9347.75		10525.8	13835	30214.8	30214.8	26202	28838
00:17:00	11392.9	16806.4	9684.25	10189.1	6318.75	11703.8		13049.8	21127.7	27634.3	27634.3	28247.3	30582.2
00:17:30	8700.39	16589.1	9852.75	12545	6823.62	9095.06		13891	19445	23034.5	23034.5	27418.8	28317.6
00:18:00	10564.5	13505.8	9684	9515.88	6991.25	10104.9		12713.2	22810.5	24044.5	24044.5	27444.6	29878.2
00:18:30	8130.89	13462.5	7496.75	12713.1	9347.75	10357.2		15910.8	25503.1	19669.2	19669.2	26978.5	29572.2
00:19:00	10823.4	12463.8	8338.12	9179.25	9347.62	11114.5		16584	21912.8	18996.4	18996.4	28117.8	33029.8
00:19:30	8493.11	11681.9	7328	10189.2	6150.38	8422.19		15405.5	22922.5	22361.6	22361.6	28635.5	31500.1
00:20:00	9166.39	11551.6	6991.88	8338	5645.62	8674.44		14227.9	25727.5	18435.4	18435.4	27522.3	29694.7
00:20:30	9787.77	11290.9	5477.12	9010.88	8337.75	9010.94		18098.4	18995.9	19781.6	19781.6	26357.1	32999.3
00:21:00	9787.61	11508.2	5141	6823.62	8674.5	7748.56		20118.2	25278.2	21127.6	21127.6	27600	29694.7
00:21:30	10771.4	12637.4	4131	8169.62	9010.88	9263.38		20454.5	24493.1	22473.8	22473.8	27315.2	31010.4
00:22:00	9270	11638.4	4467.5	9347.5	5814	9768		22473.9	20791.1	22586.1	22586.1	26823.2	31224.7
00:22:30	8337.92	12333.2	3458	10861.9	9179.38	13218		20117.9	22137.3	21800.8	21800.8	28480.3	27797.6
00:23:00	10098.5	12767.5	5309	10357.6	7664.5	8674.38		21296.2	19108.4	24268.6	24268.6	27755.3	32387.2
00:23:30	9735.92	13332	3121.38	9347.5	5645.75	9852.56		21464.1	22025.5	20230.4	20230.4	26305.5	29388.5
00:24:00	9166.35	11247.6	4131	9347.5	5982	9263.38		22978.6	21239.7	20342.4	20342.4	28480.3	31071.6

## Sheet: Fig.3a
control	LatA	LatA+NMDA	NMDA	NMDA+LatA
1	1	1	62.2	50.16
1	1	1	64.02	55.64

## Sheet: Fig.3b
0	30 min NMDA	30min NMDA &LatA	60min NMDA & LatA	120min NMDA & LatA
1.12	2.1	2.17	2.03	2
0.89	1.9	1.99	1.83	2

## Sheet: Fig.3d
	(-) Taxol	(-) Taxol	(-) Taxol		(+) Taxol	(+) Taxol	(+) Taxol
ctrl	0	3.7	1.6		0	2	3.5
NMDA	41	67	77		49	75	80

## Sheet: Fig.3e
	(-) Nocodazole	(-) Nocodazole	(-) Nocodazole		(+) Nocodazole	(+) Nocodazole	(+) Nocodazole		APV/MK801/CGP (+) Nocodazole	APV/MK801/CGP (+) Nocodazole	APV/MK801/CGP (+) Nocodazole
ctrl	0	0	2.4		22	2	5		0.1	0.1	0.1
NMDA	41	62	90		39	63	95

## Sheet: Fig.3f
time (h)
0h	0	0			6.7	7.4
0.08h	53.9	57.87			7.4	8.2
0.5h	55	61.96			7	7
1h	15	17			7.3	7.7
3h	9.261	9.661			8.4	9
12h	8.756	9.156			8.3	7.7
24h	4.9	5.1			5.8	6.2
	% actinified neurons				neurons per field

[truncated: 22 more sheets: Fig. 4a, Fig. 4b, Fig.4c, Fig.4d, Fig.4e, Fig.4f, Fig.4g, Fig.5a, Fig.5c, Fig.5d, Fig.5e, Fig.5f, Fig.5g, Fig.6b, Fig.6c, Fig.6e, Fig.7b, Fig.7d, Fig.7e, Suppl. Fig 6 …]
